# Supplementary material for: The Psychosocial Impact of COVID-19 on Older Adults with Cancer: A Rapid Review
Source: Curr Oncol. 2022 Jan 28;29(2):589–601. doi: 10.3390/curroncol29020053 (PMC8870801; doi:10.3390/curroncol29020053)
Supplement: Supplementary file 1 [file curroncol-29-00053-s001.zip]

Archive with 1 entries (1 files):
- curroncol-1560044-supplementary.pdf
